# Supplementary material for: Beyond Random Splits: Assessing the Generalization of Graph and Vector Models for WT-Structure-Only Drug Resistance Prediction under Protein-Disjoint Evaluation
Source: Comput Struct Biotechnol J. 2026 Jun 18;35(1):0144. doi: 10.34133/csbj.0144 (PMC13276246; doi:10.34133/csbj.0144)
Supplement: Supplementary 1 — Sections S1 to S7 Tables S1 to S7 [file csbj.0144.f1.zip]

Archive with 8 entries (8 files):
- Supplementary Material.docx
- Supplementary Table S1. Distribution of unique UniProt IDs and total samples per cross-validation fold under the strict UniProt-based split.xlsx
- Supplementary Table S2. Detailed Model Architecture and Training Hyperparameters.xlsx
- Supplementary Table S3. Hyperparameter sensitivity analysis of the graph-based model under the strictly protein-disjoint UniProt split.xlsx
- Supplementary Table S4. Fold-level paired Wilcoxon tests comparing Mode 3 with other modes under the strict UniProt-based split..csv
- Supplementary Table S5. Target-level MAE stratification under the strict UniProt-based split.csv
- Supplementary Table S6. Conflicting añañG Measurements for Identical Protein¿CLigand¿CMutation Samples.csv
- Supplementary Table S7. Sensitivity analysis of predictive performance after removing duplicate-conflict samples under the strict UniProt-based split..csv
