# Supplementary material for: Beyond Random Splits: Assessing the Generalization of Graph and Vector Models for WT-Structure-Only Drug Resistance Prediction under Protein-Disjoint Evaluation
Source: Comput Struct Biotechnol J. 2026 Jun 18;35(1):0144. doi: 10.34133/csbj.0144 (PMC13276246; doi:10.34133/csbj.0144)
Supplement: Supplementary 1 — Sections S1 to S7 Tables S1 to S7 [file csbj.0144.f1.zip › Supplementary Table S1. Distribution of unique UniProt IDs and total samples per cross-validation fold under the strict UniProt-based split.xlsx]

## Sheet: Sheet1
Fold ID	Dataset Split	Number of Unique UniProt IDs	Total Sample Count
Fold 0	Training	106	1998
	Validation	26	500
	Test	34	627
Fold 1	Training	106	2000
	Validation	27	500
	Test	33	625
Fold 2	Training	106	1999
	Validation	27	501
	Test	33	625
Fold 3	Training	106	2001
	Validation	27	500
	Test	33	624
Fold 4	Training	106	2001
	Validation	27	500
	Test	33	624
