# Supplementary material for: Beyond Random Splits: Assessing the Generalization of Graph and Vector Models for WT-Structure-Only Drug Resistance Prediction under Protein-Disjoint Evaluation
Source: Comput Struct Biotechnol J. 2026 Jun 18;35(1):0144. doi: 10.34133/csbj.0144 (PMC13276246; doi:10.34133/csbj.0144)
Supplement: Supplementary 1 — Sections S1 to S7 Tables S1 to S7 [file csbj.0144.f1.zip › Supplementary Table S2. Detailed Model Architecture and Training Hyperparameters.xlsx]

## Sheet: Sheet1
Category	Hyperparameter	Graph Model (Modes 1–4)	Vector Baseline (Mode 0)	Description / Note
Architecture	Backbone	HeteroGNN (GINEConv)	MLP	-
	Layers	2 (Message Passing)	3 (Linear Layers)	Depth of the learnable network
	Hidden Dimension	128	512	Feature dimension in hidden layers
	Dropout Rate	0.35	0.25	Applied after activation
	Aggregation	Sum	-	Neighbor feature reduction strategy
Graph Construction	Protein Neighbors	k=16	-	Based on Cα coordinates
	Contact Threshold	8.0 Å	-	Ligand-Protein interaction cutoff
	Filter Threshold	5.0 Å	-	Min dist. for valid complex filtering
	Master Node	Enabled	-	Global context node
	Self-loops	Enabled	-	Added to all nodes
Optimization	Optimizer	AdamW	AdamW	-
	Learning Rate (LR)	0.0003	0.0006	Constant learning rate
	Weight Decay	0.0005	0.0001	L2 regularization
	Batch Size	16	64	-
Training	Loss Function	Huber Loss	Huber Loss	Robust regression loss
	Label Norm.	Z-score	Z-score	Computed on training set only
	Early Stopping	Patience = 20	Patience = 20	Based on validation performance
	Random Seed	42	42	Fixed for reproducibility
Reproducibility	Param. Sharing	Yes	Yes	Model-specific settings were kept fixed across folds.
