# Supplementary material for: Beyond Random Splits: Assessing the Generalization of Graph and Vector Models for WT-Structure-Only Drug Resistance Prediction under Protein-Disjoint Evaluation
Source: Comput Struct Biotechnol J. 2026 Jun 18;35(1):0144. doi: 10.34133/csbj.0144 (PMC13276246; doi:10.34133/csbj.0144)
Supplement: Supplementary 1 — Sections S1 to S7 Tables S1 to S7 [file csbj.0144.f1.zip › Supplementary Table S3. Hyperparameter sensitivity analysis of the graph-based model under the strictly protein-disjoint UniProt split.xlsx]

## Sheet: Sheet1
Hyperparameter	Setting / Value	Pearson R	RMSE (kcal/mol)
Neighborhood Pooling	Without Gaussian pooling	0.1161±0.1110	1.2875±0.3799
	Gaussian RBF pooling (Default)	0.1526±0.1481	1.2539±0.2749
	Mean pooling	0.1250±0.1238	1.2729±0.3404
Intra-protein Edges (k-NN)	8	0.0926±0.1388	1.2943±0.3808
	12	0.1091±0.0946	1.3015±0.3964
	16 (Default)	0.1526±0.1481	1.2539±0.2749
	24	0.0746±0.1263	1.2807±0.3295
	32	0.0896±0.1299	1.2872±0.3926
Contact Distance Threshold (Å)	4	0.0273±0.1629	1.3323±0.3457
	6	0.1186±0.0834	1.2770±0.3444
	8 (Default)	0.1526±0.1481	1.2539±0.2749
	10	0.1119±0.1419	1.2708±0.3715
	12	0.0695±0.1358	1.3096±0.3655
Gaussian Width (σ)	1	0.0935±0.1277	1.2798±0.3824
	1.5	0.1521±0.1665	1.2670±0.3920
	2.5 (Default)	0.1526±0.1481	1.2539±0.2749
	3.5	0.0856±0.1434	1.2748±0.3464
	5	0.0864±0.1442	1.2972±0.3998
