# Supplementary material for: Beyond Random Splits: Assessing the Generalization of Graph and Vector Models for WT-Structure-Only Drug Resistance Prediction under Protein-Disjoint Evaluation
Source: Comput Struct Biotechnol J. 2026 Jun 18;35(1):0144. doi: 10.34133/csbj.0144 (PMC13276246; doi:10.34133/csbj.0144)
Supplement: Supplementary 1 — Sections S1 to S7 Tables S1 to S7 [file csbj.0144.f1.zip › Supplementary Table S4. Fold-level paired Wilcoxon tests comparing Mode 3 with other modes under the strict UniProt-based split..csv]

Metric	Comparison	Mean_Diff	Wilcoxon_p	FDR_p
Pearson	Mode 3 vs Mode 0	0.1087	0.3125	1
Pearson	Mode 3 vs Mode 1	0.0629	1	1
Pearson	Mode 3 vs Mode 2	0.0196	0.8125	1
Pearson	Mode 3 vs Mode 4	0.0493	1	1
Spearman	Mode 3 vs Mode 0	0.0407	0.625	1
Spearman	Mode 3 vs Mode 1	-0.0595	0.4375	1
Spearman	Mode 3 vs Mode 2	-0.0392	1	1
Spearman	Mode 3 vs Mode 4	-0.0023	1	1
MAE	Mode 3 vs Mode 0	-0.0515	0.8125	1
MAE	Mode 3 vs Mode 1	0.0245	0.625	1
MAE	Mode 3 vs Mode 2	0.0344	0.3125	1
MAE	Mode 3 vs Mode 4	0.0508	0.3125	1
RMSE	Mode 3 vs Mode 0	-0.0643	1	1
RMSE	Mode 3 vs Mode 1	-0.0119	0.8125	1
RMSE	Mode 3 vs Mode 2	0.0161	0.625	1
RMSE	Mode 3 vs Mode 4	0.0261	0.625	1
