# Supplementary material for: Beyond Random Splits: Assessing the Generalization of Graph and Vector Models for WT-Structure-Only Drug Resistance Prediction under Protein-Disjoint Evaluation
Source: Comput Struct Biotechnol J. 2026 Jun 18;35(1):0144. doi: 10.34133/csbj.0144 (PMC13276246; doi:10.34133/csbj.0144)
Supplement: Supplementary 1 — Sections S1 to S7 Tables S1 to S7 [file csbj.0144.f1.zip › Supplementary Table S5. Target-level MAE stratification under the strict UniProt-based split.csv]

PROTEIN_NAME	N	Mean_Distance	MAE_Mode0	MAE_Mode3	Delta_MAE	Better
Serine-protein kinase ATM	219	56.90318622	0.814931431	1.063708972	-0.248777541	Mode 0
Tyrosine-protein kinase ABL1	157	8.465361419	0.570184464	0.558767324	0.011417141	Mode 3
Phosphatidylinositol 4,5-bisphosphate 3-kinase catalytic subunit gamma isoform	134	31.89183393	1.020377124	1.025188509	-0.004811385	Mode 0
Hepatocyte growth factor receptor	126	35.24745029	0.578365957	0.546921967	0.031443991	Mode 3
Epidermal growth factor receptor	121	18.69770727	1.039637696	0.736823514	0.302814182	Mode 3
Cellular tumor antigen p53	119	18.30384378	0.717853809	0.592737771	0.125116038	Mode 3
Serine/threonine-protein kinase B-raf	116	16.57288363	0.931961512	0.842142444	0.089819068	Mode 3
Phosphatidylinositol 4,5-bisphosphate 3-kinase catalytic subunit delta isoform	115	31.97769091	1.025624659	1.108245137	-0.082620477	Mode 0
Gag-Pol polyprotein	115	11.07827068	0.836020522	0.897453856	-0.061433334	Mode 0
Tyrosine-protein kinase BTK	71	13.15229899	0.948150098	0.862181744	0.085968354	Mode 3
ALK tyrosine kinase receptor	61	16.46549906	0.924026798	0.758592796	0.165434002	Mode 3
Serine/threonine-protein kinase mTOR	59	56.18874354	2.134580272	2.27594924	-0.141368967	Mode 0
Insulin-like growth factor 1 receptor	55	29.08320004	0.79763506	0.648604258	0.149030802	Mode 3
DNA topoisomerase 1	53	27.2183971	0.952923952	0.902316932	0.05060702	Mode 3
Other targets	1604	18.64286156	1.026864392	0.962325154	0.064539238	Mode 3
Major protein targets with at least 50 test samples were reported individually, whereas smaller targets were merged into ¡°Other targets¡±.
