# Supplementary material for: Beyond Random Splits: Assessing the Generalization of Graph and Vector Models for WT-Structure-Only Drug Resistance Prediction under Protein-Disjoint Evaluation
Source: Comput Struct Biotechnol J. 2026 Jun 18;35(1):0144. doi: 10.34133/csbj.0144 (PMC13276246; doi:10.34133/csbj.0144)
Supplement: Supplementary 1 — Sections S1 to S7 Tables S1 to S7 [file csbj.0144.f1.zip › Supplementary Table S6. Conflicting añañG Measurements for Identical Protein¿CLigand¿CMutation Samples.csv]

UNIPROT_ID	MUTATION	DRUG	sample_id_1	ddg_1	sample_id_2	ddg_2	abs_diff
P00533	T790M+L858R	Pelitinib	MdrDBcore00423	-2.597	MdrDBcore03260	0.063	2.66
P00533	L858R	Gefitinib	MdrDBcore01106	-4.042	MdrDBcore00100	-1.6	2.4419999999999997
P00533	G719S	Gefitinib	MdrDBcore01079	-1.534	MdrDBcore00099	0.48	2.0140000000000002
P15056	L597V	PLX-4720	MdrDBcore00305	-1.652	MdrDBcore01872	0.349	2.001
P15056	A728V	PLX-4720	MdrDBcore00292	-2.513	MdrDBcore01822	-0.644	1.8689999999999998
P15056	P74A	PLX-4720	MdrDBcore00309	0.0	MdrDBcore01879	0.502	0.502
P43405	R520S	BAY-61-3606	MdrDBcore03299	1.81	MdrDBcore02133	2.261	0.45100000000000007
P03367	V54I	RIT	MdrDBcore03679	-1.026	MdrDBcore03678	-0.589	0.43700000000000006
P36888	E661V	Quizartinib	MdrDBcore03297	0.176	MdrDBcore01973	0.522	0.34600000000000003
P15056	L597R	PLX-4720	MdrDBcore00303	0.0	MdrDBcore01868	0.303	0.303
P52333	K830M	WHI-P97	MdrDBcore03302	0.118	MdrDBcore02427	0.4	0.28200000000000003
P15056	S683N	PLX-4720	MdrDBcore00315	0.0	MdrDBcore01885	0.267	0.267
P15056	G466V	AZ628	MdrDBcore03281	0.503	MdrDBcore01852	0.762	0.259
P03367	V84I	RIT	MdrDBcore03688	-1.271	MdrDBcore03687	-1.026	0.24499999999999988
P08069	S1009L	NVP-ADW742	MdrDBcore01516	1.873	MdrDBcore03274	2.085	0.21199999999999997
P04629	R692H	GW441756	MdrDBcore03269	0.013	MdrDBcore01287	0.217	0.204
P51813	M464I	WZ-1-84	MdrDBcore03301	0.312	MdrDBcore02421	0.496	0.184
P15056	V226M	PLX-4720	MdrDBcore01896	-0.178	MdrDBcore00317	0.0	0.178
P15056	G466V	PLX-4720	MdrDBcore01855	-0.136	MdrDBcore00297	0.0	0.136
P00323	A95N	FMN	MdrDBcore03529	-0.377	MdrDBcore03528	-0.288	0.08900000000000002
P06239	A289D+A396V	JW-7-24-1	MdrDBcore00473	0.364	MdrDBcore03262	0.426	0.062
Q08881	L508M	BMS-509744	MdrDBcore03307	1.084	MdrDBcore02654	1.118	0.03400000000000003
P04629	T678I	GW441756	MdrDBcore01291	0.181	MdrDBcore03270	0.198	0.017000000000000015
O12158	N88D	1UN	MdrDBcore03499	0.493	MdrDBcore03500	0.493	0.0
O12158	L90M	1UN	MdrDBcore03496	0.388	MdrDBcore03497	0.388	0.0
O12158	D30N	1UN	MdrDBcore03493	2.384	MdrDBcore03494	2.384	0.0
P03366	D30N	DR7	MdrDBcore03636	0.622	MdrDBcore03637	0.622	0.0
P03367	A71V	1UN	MdrDBcore03658	0.954	MdrDBcore03659	0.954	0.0
P03367	L90M	1UN	MdrDBcore03666	1.159	MdrDBcore03667	1.159	0.0
P03366	L90M	DR7	MdrDBcore03650	0.526	MdrDBcore03651	0.526	0.0
P03366	N88D	DR7	MdrDBcore03652	0.651	MdrDBcore03653	0.651	0.0
P03367	N88D	1UN	MdrDBcore03673	1.513	MdrDBcore03674	1.513	0.0
P03367	M46I	RIT	MdrDBcore03670	-0.238	MdrDBcore03671	-0.238	0.0
Q7SSI0	G48V	ROC	MdrDBcore03978	2.637	MdrDBcore03979	2.637	0.0
Q7SSI0	I50V	ROC	MdrDBcore03981	1.878	MdrDBcore03982	1.878	0.0
Q7SSI0	I54M	ROC	MdrDBcore03983	0.981	MdrDBcore03984	0.981	0.0
Q7SSI0	I54V	ROC	MdrDBcore03985	1.576	MdrDBcore03986	1.576	0.0
Q7SSI0	I84V	ROC	MdrDBcore03987	0.058	MdrDBcore03988	0.058	0.0
Q7SSI0	V82A	ROC	MdrDBcore03990	0.058	MdrDBcore03991	0.058	0.0
