# Supplementary material for: Beyond Random Splits: Assessing the Generalization of Graph and Vector Models for WT-Structure-Only Drug Resistance Prediction under Protein-Disjoint Evaluation
Source: Comput Struct Biotechnol J. 2026 Jun 18;35(1):0144. doi: 10.34133/csbj.0144 (PMC13276246; doi:10.34133/csbj.0144)
Supplement: Supplementary 1 — Sections S1 to S7 Tables S1 to S7 [file csbj.0144.f1.zip › Supplementary Table S7. Sensitivity analysis of predictive performance after removing duplicate-conflict samples under the strict UniProt-based split..csv]

Mode	N_orig	N_filt	Removed	P_orig	P_filt	ΔP	MAE_orig	MAE_filt	ΔMAE
Mode 0	3125	3088	37	0.020	0.026	+0.006	0.961	0.961	-0.000
Mode 3	3125	3088	37	0.077	0.075	-0.003	0.923	0.926	+0.003
